# Supplementary material for: Deciphering differences in microbial community characteristics and main factors between healthy and root rot-infected Carya cathayensis rhizosphere soils
Source: Front Microbiol. 2024 Nov 11;15:1448675. doi: 10.3389/fmicb.2024.1448675 (PMC11586369; doi:10.3389/fmicb.2024.1448675)
Supplement: Supplementary file 1 [file Table_1.xlsx]

## Sheet: Table S1
Table 1 Primers sets used for the PCR amplification.
Target gene	Primier	Sequences	amplification reaction system
16S rRNA V3	F338	ACTCCTACGGGAGGCAGCAG	95℃ 3min; 40 cycles of 95℃ 1 min, 56℃ 1 min, 72℃ 1 min
	R518	ATTACCGCGGCTGCTGG
18S rRNA	Fung	ATTCCCCGTTACCCGTTG	95℃ 3min; 40 cycles of 95℃ 1 min, 57℃ 1 min, 72℃ 1 min
	NS1	GTAGTCATATGCTTGTCTC
F. oxysporum	Fo1	TACCACTTGTTGCCTCGGC	95℃ 2min; 40 cycles of 95℃ 30s, 62℃ 30s, 72℃ 20s
	Fo2	TTGAGGAACGCGAATTAAC
F. graminearum	Fg16F	CTCCGGATATGTTGCGTCAA	95℃ 2min; 40 cycles of 95℃ 30 s, 62℃ 30 s, 72℃ 20 s
	Fg16R	GGTAGGTATCCGACATGGCAA

## Sheet: Table S2.1
	HBabundance.tab	JKabundance.tab	meanabundance.tab	IDabundance.tab	diseased	healthy	MeanDecreaseAccuracy	MeanDecreaseGini	id	Kingdom	Phylum	Class	Order	Family	Genus	Species
1	0.000450275	0	0.000225138	ASV_1392	2.59	2.47	2.58	0.12	ASV_1392	Bacteria	Planctomycetes	Planctomycetacia	Gemmatales	Gemmataceae	uncultured	uncultured_bacterium
2	0.000622287	0	0.000311143	ASV_968	2.4	2.28	2.46	0.1	ASV_968	Bacteria	Acidobacteria	Subgroup_6	Subgroup_6	Subgroup_6	Subgroup_6	unidentified
3	0.00300139	0.000159784	0.00158059	ASV_93	2.27	2.52	2.45	0.13	ASV_93	Bacteria	Acidobacteria	Acidobacteriia	Solibacterales	Solibacteraceae_(Subgroup_3)	Bryobacter	unclassified_Bryobacter
4	2.92335e-05	0.000828067	0.00042865	ASV_730	2.22	2.39	2.42	0.09	ASV_730	Bacteria	Acidobacteria	Holophagae	Subgroup_7	Subgroup_7	Subgroup_7	uncultured_bacterium
5	0.000748622	0.0025355	0.00164206	ASV_91	2.21	1.92	2.23	0.08	ASV_91	Bacteria	Proteobacteria	Alphaproteobacteria	Rhizobiales	uncultured	uncultured	uncultured_Hyphomicrobiaceae
6	0.00100952	0	0.000504758	ASV_509	2.07	2.03	2.17	0.1	ASV_509	Bacteria	Proteobacteria	Alphaproteobacteria	Elsterales	uncultured	uncultured	uncultured_alpha
7	0.000784347	0	0.000392173	ASV_572	1.94	2	2.17	0.09	ASV_572	Bacteria	Actinobacteria	Actinobacteria	Frankiales	Acidothermaceae	Acidothermus	unclassified_Acidothermus
8	0.00109839	0	0.000549197	ASV_355	2.18	1.98	2.16	0.08	ASV_355	Bacteria	Acidobacteria	Acidobacteriia	Subgroup_2	Subgroup_2	Subgroup_2	uncultured_Acidobacteria
9	4.41518e-05	0.000906024	0.000475088	ASV_496	2.17	1.77	2.11	0.11	ASV_496	Bacteria	Proteobacteria	Gammaproteobacteria	Betaproteobacteriales	Burkholderiaceae	unclassified_Burkholderiaceae	unclassified_Burkholderiaceae
10	0.00409288	0.000515935	0.00230441	ASV_48	2.15	1.84	2.09	0.08	ASV_48	Bacteria	Gemmatimonadetes	Gemmatimonadetes	Gemmatimonadales	Gemmatimonadaceae	uncultured	uncultured_actinobacterium
11	0.000194024	0.00287882	0.00153642	ASV_153	1.97	2.01	2	0.12	ASV_153	Bacteria	Proteobacteria	Gammaproteobacteria	Betaproteobacteriales	Nitrosomonadaceae	MND1	unclassified_MND1
12	0.00207216	6.4778e-05	0.00106847	ASV_183	1.66	1.98	1.96	0.07	ASV_183	Bacteria	Chloroflexi	AD3	AD3	AD3	AD3	uncultured_bacterium
13	0.000108263	0.000843686	0.000475974	ASV_585	1.84	1.94	1.93	0.11	ASV_585	Bacteria	Proteobacteria	Alphaproteobacteria	Caulobacterales	Hyphomonadaceae	SWB02	uncultured_bacterium
14	0.00671609	0.00180003	0.00425806	ASV_8	1.95	1.68	1.92	0.08	ASV_8	Bacteria	Proteobacteria	Alphaproteobacteria	Elsterales	uncultured	uncultured	unclassified_uncultured
15	0.000294188	1.12657e-05	0.000152727	ASV_2130	1.83	1.97	1.92	0.07	ASV_2130	Bacteria	Proteobacteria	Deltaproteobacteria	Myxococcales	Polyangiaceae	Pajaroellobacter	uncultured_Polyangiaceae
16	0.00138279	0.00017893	0.000780861	ASV_258	1.79	1.97	1.89	0.09	ASV_258	Bacteria	Acidobacteria	Acidobacteriia	Solibacterales	Solibacteraceae_(Subgroup_3)	Candidatus_Solibacter	unclassified_Candidatus_Solibacter
17	0.000936963	0	0.000468482	ASV_445	1.41	2.11	1.87	0.06	ASV_445	Bacteria	Acidobacteria	Acidobacteriia	Subgroup_2	Subgroup_2	Subgroup_2	uncultured_forest
18	0.000247472	0	0.000123736	ASV_2343	1.64	1.99	1.87	0.06	ASV_2343	Bacteria	Acidobacteria	Acidobacteriia	Solibacterales	Solibacteraceae_(Subgroup_3)	Bryobacter	uncultured_Acidobacteria
19	0.000467232	0	0.000233616	ASV_1326	1.73	1.77	1.86	0.08	ASV_1326	Bacteria	Proteobacteria	Gammaproteobacteria	Steroidobacterales	Steroidobacteraceae	uncultured	uncultured_bacterium
20	0.00118825	0.00045789	0.000823072	ASV_211	1.61	1.94	1.81	0.06	ASV_211	Bacteria	Proteobacteria	Alphaproteobacteria	Elsterales	uncultured	uncultured	uncultured_alpha
21	0.000732911	0.00024503	0.00048897	ASV_513	1.79	1.59	1.78	0.06	ASV_513	Bacteria	Acidobacteria	Acidobacteriia	Acidobacteriales	uncultured	uncultured	unclassified_uncultured
22	0.00233883	3.799e-05	0.00118841	ASV_151	1.7	1.7	1.71	0.05	ASV_151	Bacteria	Acidobacteria	Acidobacteriia	Acidobacteriales	uncultured	uncultured	unclassified_uncultured
23	0.00168515	0.000165456	0.000925301	ASV_255	1.4	1.34	1.71	0.03	ASV_255	Bacteria	Acidobacteria	Blastocatellia_(Subgroup_4)	45620	45620	45620	unclassified_11-24
24	0.000769548	3.16583e-05	0.000400603	ASV_710	1.7	1.72	1.7	0.07	ASV_710	Bacteria	Acidobacteria	Acidobacteriia	Acidobacteriales	Acidobacteriaceae_(Subgroup_1)	Occallatibacter	unclassified_Occallatibacter
25	4.80387e-05	0.000332099	0.000190069	ASV_2002	1.72	1.67	1.7	0.06	ASV_2002	Bacteria	Gemmatimonadetes	Gemmatimonadetes	Gemmatimonadales	Gemmatimonadaceae	uncultured	Gemmatimonadetes_bacterium
26	0.000385398	0.000951083	0.00066824	ASV_269	1.42	1.6	1.66	0.06	ASV_269	Bacteria	Proteobacteria	Alphaproteobacteria	Rhizobiales	Xanthobacteraceae	Bradyrhizobium	unclassified_Bradyrhizobium
27	0.000175515	0.000834506	0.00050501	ASV_522	1.5	1.39	1.59	0.08	ASV_522	Bacteria	Actinobacteria	Actinobacteria	Micromonosporales	Micromonosporaceae	Luedemannella	unclassified_Luedemannella
28	0.00368403	0.000715757	0.00219989	ASV_45	1.46	1.4	1.46	0.05	ASV_45	Bacteria	Proteobacteria	Gammaproteobacteria	Gammaproteobacteria_Incertae_Sedis	Unknown_Family	Acidibacter	uncultured_bacterium
29	0.000449132	0.00214285	0.00129599	ASV_126	1.4	1.39	1.42	0.05	ASV_126	Bacteria	Acidobacteria	Acidobacteriia	Acidobacteriales	uncultured	uncultured	unclassified_uncultured
30	0.00130583	0.000107616	0.000706724	ASV_174	1.39	1.4	1.42	0.1	ASV_174	Bacteria	Chloroflexi	AD3	AD3	AD3	AD3	uncultured_bacterium
31	0.000290704	0.00119115	0.000740929	ASV_288	1.42	1.42	1.42	0.05	ASV_288	Bacteria	Proteobacteria	Alphaproteobacteria	Caulobacterales	Caulobacteraceae	Phenylobacterium	unclassified_Phenylobacterium
32	0.00127783	0.000120945	0.000699389	ASV_337	1.4	1.4	1.42	0.05	ASV_337	Bacteria	Proteobacteria	Alphaproteobacteria	Micropepsales	Micropepsaceae	uncultured	uncultured_bacterium
33	0.000552469	0.000109841	0.000331155	ASV_659	1.4	1.4	1.42	0.03	ASV_659	Bacteria	Actinobacteria	Actinobacteria	Frankiales	Acidothermaceae	Acidothermus	uncultured_Thermomonosporaceae
34	0	0.000370612	0.000185306	ASV_1272	1.39	1.4	1.42	0.03	ASV_1272	Bacteria	Proteobacteria	Alphaproteobacteria	Rhizobiales	Rhizobiaceae	unclassified_Rhizobiaceae	unclassified_Rhizobiaceae
35	4.48071e-06	0.000236847	0.000120664	ASV_2689	1.39	1.41	1.42	0.03	ASV_2689	Bacteria	Proteobacteria	Gammaproteobacteria	Betaproteobacteriales	Nitrosomonadaceae	MND1	unclassified_MND1
36	0.000112339	0.00190981	0.00101107	ASV_147	1.42	1.41	1.41	0.05	ASV_147	Bacteria	Nitrospirae	Nitrospira	Nitrospirales	Nitrospiraceae	Nitrospira	uncultured_Green
37	0.00120301	0	0.000601506	ASV_459	1.42	1.39	1.41	0.03	ASV_459	Bacteria	Acidobacteria	Acidobacteriia	Solibacterales	Solibacteraceae_(Subgroup_3)	Candidatus_Solibacter	unclassified_Candidatus_Solibacter
38	0.000116526	0.000785861	0.000451194	ASV_684	1.39	1	1.41	0.04	ASV_684	Bacteria	Gemmatimonadetes	Gemmatimonadetes	Gemmatimonadales	Gemmatimonadaceae	uncultured	Acidobacteria_bacterium
39	2.63703e-05	0.000321786	0.000174078	ASV_1597	0	1.42	1.41	0.02	ASV_1597	Bacteria	Chloroflexi	Anaerolineae	Anaerolineales	Anaerolineaceae	uncultured	uncultured_soil
40	0.000270728	0.000845328	0.000558028	ASV_433	1.42	1.37	1.4	0.05	ASV_433	Bacteria	Verrucomicrobia	Verrucomicrobiae	Chthoniobacterales	Chthoniobacteraceae	Candidatus_Udaeobacter	uncultured_Prosthecobacter
41	0.000551335	5.60375e-05	0.000303686	ASV_893	1	1.42	1.4	0.05	ASV_893	Bacteria	Acidobacteria	Subgroup_6	Subgroup_6	Subgroup_6	Subgroup_6	unclassified_Subgroup_6
42	0.000697365	0.00206012	0.00137874	ASV_122	1.27	1	1.39	0.03	ASV_122	Bacteria	Proteobacteria	Alphaproteobacteria	Rhizobiales	Xanthobacteraceae	Bradyrhizobium	unclassified_Bradyrhizobium
43	0.000698961	0	0.00034948	ASV_899	1.41	0	1.39	0.03	ASV_899	Bacteria	Proteobacteria	Alphaproteobacteria	Elsterales	uncultured	uncultured	unclassified_uncultured
44	5.18409e-05	0.000499651	0.000275746	ASV_1262	1.3	1	1.38	0.03	ASV_1262	Bacteria	Proteobacteria	Gammaproteobacteria	Pseudomonadales	Pseudomonadaceae	Pseudomonas	unclassified_Pseudomonas
45	0.00209264	0.000250351	0.0011715	ASV_115	1.42	1	1.37	0.03	ASV_115	Bacteria	Acidobacteria	Acidobacteriia	Acidobacteriales	Acidobacteriaceae_(Subgroup_1)	uncultured	unclassified_uncultured
46	0.000156176	0.000405523	0.000280849	ASV_1057	1.42	1	1.37	0.03	ASV_1057	Bacteria	Proteobacteria	Gammaproteobacteria	Betaproteobacteriales	Nitrosomonadaceae	Ellin6067	unclassified_Ellin6067
47	0.000284041	0	0.00014202	ASV_2171	1	1.21	1.37	0.02	ASV_2171	Bacteria	Acidobacteria	Acidobacteriia	Solibacterales	Solibacteraceae_(Subgroup_3)	Candidatus_Solibacter	unclassified_Candidatus_Solibacter
48	8.426e-05	0.000637629	0.000360945	ASV_795	1.34	1.34	1.34	0.05	ASV_795	Bacteria	Chloroflexi	KD4-96	KD4-96	KD4-96	KD4-96	unclassified_KD4-96
49	5.34947e-05	0.000644609	0.000349052	ASV_833	1.42	1	1.34	0.05	ASV_833	Bacteria	Proteobacteria	Gammaproteobacteria	Gammaproteobacteria_Incertae_Sedis	Unknown_Family	Acidibacter	uncultured_gamma
50	0.000325181	0.000115025	0.000220103	ASV_936	1.34	1.34	1.34	0.02	ASV_936	Bacteria	Acidobacteria	Acidobacteriia	Subgroup_2	Subgroup_2	Subgroup_2	uncultured_soil
51	0.000209611	2.72225e-05	0.000118417	ASV_1393	1	1.37	1.34	0.03	ASV_1393	Bacteria	Chloroflexi	Ktedonobacteria	Ktedonobacterales	JG30-KF-AS9	JG30-KF-AS9	uncultured_bacterium
52	0.000674351	0	0.000337176	ASV_590	1	1.42	1.32	0.02	ASV_590	Bacteria	Acidobacteria	Acidobacteriia	Subgroup_2	Subgroup_2	Subgroup_2	uncultured_forest
53	0.0004706	0.00011353	0.000292065	ASV_568	1.4	1	1.31	0.03	ASV_568	Bacteria	Proteobacteria	Alphaproteobacteria	Caulobacterales	Caulobacteraceae	unclassified_Caulobacteraceae	unclassified_Caulobacteraceae
54	0.000274562	5.57881e-06	0.00014007	ASV_1747	1.36	1.18	1.27	0.03	ASV_1747	Bacteria	Chloroflexi	AD3	AD3	AD3	AD3	uncultured_bacterium
55	0.000654324	0.000152091	0.000403208	ASV_526	1.27	0	1.24	0.04	ASV_526	Bacteria	Proteobacteria	Alphaproteobacteria	uncultured	uncultured	uncultured	Rhodospirillaceae_bacterium
56	0.000417477	0	0.000208738	ASV_1258	1	1.34	1.24	0.05	ASV_1258	Bacteria	Proteobacteria	Deltaproteobacteria	Myxococcales	Polyangiaceae	Pajaroellobacter	unclassified_Pajaroellobacter
57	0.000218207	0	0.000109104	ASV_2896	1.4	1	1.21	0.03	ASV_2896	Bacteria	WPS-2	WPS-2	WPS-2	WPS-2	WPS-2	uncultured_bacterium
58	0.00266344	0.00103992	0.00185168	ASV_47	1	1.34	1.19	0.02	ASV_47	Bacteria	Acidobacteria	Acidobacteriia	Subgroup_2	Subgroup_2	Subgroup_2	bacterium_Ellin7505
59	0.0112782	0.00212887	0.00670351	ASV_2	1	1	1	0.01	ASV_2	Bacteria	Chloroflexi	AD3	AD3	AD3	AD3	uncultured_bacterium
60	0.00691063	0.00241307	0.00466185	ASV_7	1	1	1	0.02	ASV_7	Bacteria	Acidobacteria	Acidobacteriia	Subgroup_2	Subgroup_2	Subgroup_2	uncultured_Acidobacteria
61	0.00454905	0.00238822	0.00346863	ASV_9	0	1	1	0.02	ASV_9	Bacteria	Acidobacteria	Acidobacteriia	Acidobacteriales	uncultured	uncultured	unclassified_uncultured
62	0.00415967	0.00171197	0.00293582	ASV_28	1	1	1	0.02	ASV_28	Bacteria	Acidobacteria	Acidobacteriia	Acidobacteriales	uncultured	uncultured	unclassified_uncultured
63	0.00340187	0.000994648	0.00219826	ASV_41	1	1	1	0.01	ASV_41	Bacteria	Acidobacteria	Acidobacteriia	Acidobacteriales	uncultured	uncultured	uncultured_forest
64	0.00102134	0.00347892	0.00225013	ASV_50	1	0	1	0.01	ASV_50	Bacteria	Acidobacteria	Acidobacteriia	Acidobacteriales	uncultured	uncultured	unclassified_uncultured
65	0.0033427	0.000842429	0.00209257	ASV_56	1	1	1	0.02	ASV_56	Bacteria	Acidobacteria	Acidobacteriia	Acidobacteriales	uncultured	uncultured	uncultured_forest
66	0.00110037	0.00206368	0.00158202	ASV_70	1	1	1	0.02	ASV_70	Bacteria	Actinobacteria	Actinobacteria	Frankiales	Acidothermaceae	Acidothermus	unclassified_Acidothermus
67	0.00306372	0.000572309	0.00181801	ASV_81	1	1	1	0.03	ASV_81	Bacteria	Acidobacteria	Acidobacteriia	Acidobacteriales	unclassified_Acidobacteriales	unclassified_Acidobacteriales	unclassified_Acidobacteriales
68	0.00197844	0.000900348	0.0014394	ASV_86	1	1	1	0.01	ASV_86	Bacteria	Acidobacteria	Acidobacteriia	Acidobacteriales	unclassified_Acidobacteriales	unclassified_Acidobacteriales	unclassified_Acidobacteriales
69	8.76442e-05	0.00371942	0.00190353	ASV_96	1	1	1	0.02	ASV_96	Bacteria	Rokubacteria	NC10	Rokubacteriales	Rokubacteriales	Rokubacteriales	metagenome
70	0.000137477	0.00295367	0.00154557	ASV_105	1	1	1	0.02	ASV_105	Bacteria	Rokubacteria	NC10	Rokubacteriales	Rokubacteriales	Rokubacteriales	uncultured_bacterium
71	0.00158209	0.000702634	0.00114236	ASV_111	1	0	1	0	ASV_111	Bacteria	Proteobacteria	Gammaproteobacteria	Gammaproteobacteria_Incertae_Sedis	Unknown_Family	Acidibacter	uncultured_bacterium
72	0.0010039	0.00182935	0.00141663	ASV_113	1	0	1	0.01	ASV_113	Bacteria	Proteobacteria	Deltaproteobacteria	Myxococcales	Haliangiaceae	Haliangium	unclassified_Haliangium
73	0.00211655	0.000326746	0.00122165	ASV_124	1	1	1	0.03	ASV_124	Bacteria	Gemmatimonadetes	Gemmatimonadetes	Gemmatimonadales	Gemmatimonadaceae	uncultured	uncultured_actinobacterium
74	0.000615501	0.00168202	0.00114876	ASV_133	1	1	1	0.02	ASV_133	Bacteria	Proteobacteria	Alphaproteobacteria	Rhizobiales	Xanthobacteraceae	uncultured	unclassified_uncultured
75	0.00121832	0.000749214	0.000983768	ASV_134	1	1	1	0.01	ASV_134	Bacteria	Proteobacteria	Alphaproteobacteria	Rhizobiales	Xanthobacteraceae	Bradyrhizobium	unclassified_Bradyrhizobium
76	0.00202349	0.000149067	0.00108628	ASV_136	0	1	1	0.01	ASV_136	Bacteria	Acidobacteria	Acidobacteriia	Solibacterales	Solibacteraceae_(Subgroup_3)	Candidatus_Solibacter	unclassified_Candidatus_Solibacter
77	0.000112551	0.00221773	0.00116514	ASV_145	1	0	1	0.03	ASV_145	Bacteria	Proteobacteria	Alphaproteobacteria	Rhizobiales	Xanthobacteraceae	uncultured	unclassified_uncultured
78	0.000690914	0.00135511	0.00102301	ASV_155	1	1	1	0.02	ASV_155	Bacteria	Actinobacteria	Actinobacteria	Frankiales	Acidothermaceae	Acidothermus	uncultured_bacterium
79	0.0017747	0.000264996	0.00101985	ASV_171	1	1	1	0.03	ASV_171	Bacteria	Acidobacteria	Acidobacteriia	Acidobacteriales	uncultured	uncultured	uncultured_bacterium
80	0.00209605	0	0.00104802	ASV_185	1	1	1	0.03	ASV_185	Bacteria	Acidobacteria	Acidobacteriia	Subgroup_2	Subgroup_2	Subgroup_2	uncultured_Acidobacteria
81	0.00062813	0.00128849	0.000958311	ASV_186	0	1	1	0.01	ASV_186	Bacteria	Proteobacteria	Gammaproteobacteria	Betaproteobacteriales	SC-I-84	SC-I-84	uncultured_beta
82	0.00120689	0.00034425	0.00077557	ASV_189	1	1	1	0.02	ASV_189	Bacteria	Acidobacteria	Acidobacteriia	Acidobacteriales	uncultured	uncultured	unclassified_uncultured
83	0.00118188	0.000286764	0.000734321	ASV_197	0	1	1	0.01	ASV_197	Bacteria	Proteobacteria	Gammaproteobacteria	Betaproteobacteriales	Burkholderiaceae	Burkholderia-Caballeronia-Paraburkholderia	unclassified_Burkholderia-Caballeronia-Paraburkholderia
84	0.000430471	0.00151984	0.000975155	ASV_214	1	1	1	0.03	ASV_214	Bacteria	Proteobacteria	Alphaproteobacteria	Rhizobiales	Xanthobacteraceae	uncultured	unclassified_uncultured
85	0.00151369	6.68229e-05	0.000790254	ASV_228	1	1	1	0.03	ASV_228	Bacteria	Acidobacteria	Acidobacteriia	Subgroup_2	Subgroup_2	Subgroup_2	uncultured_Acidobacteria
86	0.000403626	0.0012807	0.000842164	ASV_230	1	1	1	0.01	ASV_230	Bacteria	Proteobacteria	Deltaproteobacteria	Myxococcales	Phaselicystidaceae	Phaselicystis	uncultured_Polyangiaceae
87	0.000827979	0.000901975	0.000864977	ASV_234	0	1	1	0	ASV_234	Bacteria	Proteobacteria	Gammaproteobacteria	KF-JG30-C25	KF-JG30-C25	KF-JG30-C25	uncultured_gamma
88	0.00119703	0.000411782	0.000804408	ASV_236	1	1	1	0.01	ASV_236	Bacteria	Acidobacteria	Acidobacteriia	Acidobacteriales	uncultured	uncultured	unclassified_uncultured
89	0.000781938	0.000300597	0.000541268	ASV_246	0	1	1	0.01	ASV_246	Bacteria	Rokubacteria	NC10	Rokubacteriales	Rokubacteriales	Rokubacteriales	uncultured_bacterium
90	0.00105025	0.000302707	0.000676479	ASV_253	1	1	1	0.03	ASV_253	Bacteria	Proteobacteria	Deltaproteobacteria	unclassified_Deltaproteobacteria	unclassified_Deltaproteobacteria	unclassified_Deltaproteobacteria	unclassified_Deltaproteobacteria
91	0.000817505	0.00065286	0.000735183	ASV_256	1	0	1	0.01	ASV_256	Bacteria	Proteobacteria	Alphaproteobacteria	Micropepsales	Micropepsaceae	uncultured	uncultured_soil
92	0.00107616	0.000195515	0.000635836	ASV_262	1	0	1	0.03	ASV_262	Bacteria	Acidobacteria	Acidobacteriia	Acidobacteriales	uncultured	uncultured	unclassified_uncultured
93	0.000914094	0.000125595	0.000519844	ASV_292	0	1	1	0.04	ASV_292	Bacteria	Chloroflexi	AD3	AD3	AD3	AD3	uncultured_bacterium
94	0.000135671	0.00116738	0.000651527	ASV_319	1	1	1	0.02	ASV_319	Bacteria	Acidobacteria	Subgroup_6	Subgroup_6	Subgroup_6	Subgroup_6	unclassified_Subgroup_6
95	0.000921834	0.000139579	0.000530706	ASV_332	1	1	1	0.04	ASV_332	Bacteria	Acidobacteria	Subgroup_6	Subgroup_6	Subgroup_6	Subgroup_6	unclassified_Subgroup_6
96	0.000723613	0.000608827	0.00066622	ASV_354	1	1	1	0.01	ASV_354	Bacteria	Proteobacteria	Alphaproteobacteria	Elsterales	uncultured	uncultured	unclassified_uncultured
97	0.000112055	0.000965207	0.000538631	ASV_357	1	1	1	0.02	ASV_357	Bacteria	Acidobacteria	Subgroup_6	Subgroup_6	Subgroup_6	Subgroup_6	unclassified_Subgroup_6
98	0.000968797	0.000142462	0.00055563	ASV_386	1	1	1	0.02	ASV_386	Bacteria	Acidobacteria	Acidobacteriia	Solibacterales	Solibacteraceae_(Subgroup_3)	Candidatus_Solibacter	uncultured_Acidobacteriales
99	0.000439071	0.000856932	0.000648001	ASV_396	1	1	1	0.02	ASV_396	Bacteria	Verrucomicrobia	Verrucomicrobiae	Chthoniobacterales	Chthoniobacteraceae	Candidatus_Udaeobacter	unclassified_Candidatus_Udaeobacter
100	0.00054036	0.000387669	0.000464014	ASV_415	0	1	1	0.01	ASV_415	Bacteria	Proteobacteria	Gammaproteobacteria	Betaproteobacteriales	Burkholderiaceae	Burkholderia-Caballeronia-Paraburkholderia	unclassified_Burkholderia-Caballeronia-Paraburkholderia
101	0.000310767	0.000884823	0.000597795	ASV_452	1	1	1	0.02	ASV_452	Bacteria	Proteobacteria	Deltaproteobacteria	Myxococcales	uncultured	uncultured	metagenome
102	0.000691098	0.000180081	0.000435589	ASV_477	0	1	1	0.01	ASV_477	Bacteria	Proteobacteria	Alphaproteobacteria	Rhizobiales	Methyloligellaceae	unclassified_Methyloligellaceae	unclassified_Methyloligellaceae
103	0.000739478	0.000170956	0.000455217	ASV_495	1	1	1	0.02	ASV_495	Bacteria	Acidobacteria	Acidobacteriia	Solibacterales	Solibacteraceae_(Subgroup_3)	Candidatus_Solibacter	unclassified_Candidatus_Solibacter
104	0.00111974	0	0.000559871	ASV_519	1	0	1	0	ASV_519	Bacteria	Actinobacteria	Thermoleophilia	Solirubrobacterales	Solirubrobacteraceae	uncultured	unclassified_uncultured
105	0.000138574	0.000871922	0.000505248	ASV_528	1	0	1	0	ASV_528	Bacteria	Proteobacteria	Alphaproteobacteria	Rhizobiales	Methyloligellaceae	unclassified_Methyloligellaceae	unclassified_Methyloligellaceae
106	7.49927e-05	0.000887772	0.000481382	ASV_554	1	1	1	0.02	ASV_554	Bacteria	Proteobacteria	Alphaproteobacteria	Rhizobiales	Xanthobacteraceae	Bradyrhizobium	unclassified_Bradyrhizobium
107	9.90843e-05	0.000794034	0.000446559	ASV_573	1	1	1	0.02	ASV_573	Bacteria	Proteobacteria	Gammaproteobacteria	Steroidobacterales	Steroidobacteraceae	Steroidobacter	metagenome
108	0.000289398	0.000543307	0.000416353	ASV_575	1	0	1	0.04	ASV_575	Bacteria	Actinobacteria	Acidimicrobiia	IMCC26256	IMCC26256	IMCC26256	unclassified_IMCC26256
109	0.000630331	4.52918e-05	0.000337812	ASV_579	1	0	1	0.01	ASV_579	Bacteria	Acidobacteria	Acidobacteriia	Acidobacteriales	uncultured	uncultured	unclassified_uncultured
110	0.000942143	0	0.000471072	ASV_584	0	1	1	0.02	ASV_584	Bacteria	Actinobacteria	Actinobacteria	Streptomycetales	Streptomycetaceae	Kitasatospora	unclassified_Kitasatospora
111	0	0.000832186	0.000416093	ASV_599	1	1	1	0.01	ASV_599	Bacteria	Proteobacteria	Alphaproteobacteria	Rhizobiales	KF-JG30-B3	KF-JG30-B3	unclassified_KF-JG30-B3
112	0.000238661	0.000639765	0.000439213	ASV_615	1	1	1	0.02	ASV_615	Bacteria	Acidobacteria	Subgroup_6	Subgroup_6	Subgroup_6	Subgroup_6	uncultured_Acidobacteriaceae
113	0.000301923	0.000692154	0.000497038	ASV_620	1	1	1	0.01	ASV_620	Bacteria	Actinobacteria	Actinobacteria	Streptomycetales	Streptomycetaceae	Streptomyces	unclassified_Streptomyces
114	0.000141874	0.000668224	0.000405049	ASV_628	1	1	1	0.01	ASV_628	Bacteria	Actinobacteria	Acidimicrobiia	IMCC26256	IMCC26256	IMCC26256	uncultured_Ferrimicrobium
115	0.000652446	3.10795e-05	0.000341763	ASV_645	1	1	1	0.02	ASV_645	Bacteria	Acidobacteria	Acidobacteriia	Solibacterales	Solibacteraceae_(Subgroup_3)	Candidatus_Solibacter	unclassified_Candidatus_Solibacter
116	0.000585696	0.000172074	0.000378885	ASV_660	1	0	1	0.01	ASV_660	Bacteria	Acidobacteria	Acidobacteriia	Acidobacteriales	Koribacteraceae	Candidatus_Koribacter	unclassified_Candidatus_Koribacter
117	0.000157325	0.00054262	0.000349973	ASV_665	0	1	1	0.03	ASV_665	Bacteria	Proteobacteria	Gammaproteobacteria	Betaproteobacteriales	Burkholderiaceae	unclassified_Burkholderiaceae	unclassified_Burkholderiaceae
118	7.60722e-05	0.000658356	0.000367214	ASV_689	1	1	1	0.03	ASV_689	Bacteria	Proteobacteria	Alphaproteobacteria	Rhizobiales	Xanthobacteraceae	uncultured	unclassified_uncultured
119	0.000610258	0.000187245	0.000398752	ASV_690	1	1	1	0.01	ASV_690	Bacteria	Proteobacteria	Gammaproteobacteria	Betaproteobacteriales	Burkholderiaceae	unclassified_Burkholderiaceae	unclassified_Burkholderiaceae
120	2.13979e-05	0.000745939	0.000383668	ASV_694	0	1	1	0.03	ASV_694	Bacteria	Actinobacteria	Actinobacteria	Frankiales	Acidothermaceae	Acidothermus	unclassified_Acidothermus
121	4.81452e-05	0.000863752	0.000455948	ASV_739	1	1	1	0.03	ASV_739	Bacteria	Proteobacteria	Gammaproteobacteria	Betaproteobacteriales	SC-I-84	SC-I-84	uncultured_Nitrosomonadaceae
122	0.000168931	0.000562571	0.000365751	ASV_745	1	1	1	0.01	ASV_745	Bacteria	Acidobacteria	Subgroup_6	Subgroup_6	Subgroup_6	Subgroup_6	unclassified_Subgroup_6
123	0.000480925	0.000102337	0.000291631	ASV_759	1	0	1	0.01	ASV_759	Bacteria	Actinobacteria	Thermoleophilia	Gaiellales	uncultured	uncultured	unclassified_uncultured
124	0.00017801	0.000499058	0.000338534	ASV_781	0	1	1	0.01	ASV_781	Bacteria	Acidobacteria	Acidobacteriia	Solibacterales	Solibacteraceae_(Subgroup_3)	Candidatus_Solibacter	unclassified_Candidatus_Solibacter
125	0.000203643	0.000325556	0.0002646	ASV_793	1	1	1	0.01	ASV_793	Bacteria	Acidobacteria	Subgroup_6	Subgroup_6	Subgroup_6	Subgroup_6	unclassified_Subgroup_6
126	0.00061753	2.84925e-05	0.000323011	ASV_806	1	1	1	0.05	ASV_806	Bacteria	Acidobacteria	Acidobacteriia	Solibacterales	Solibacteraceae_(Subgroup_3)	Candidatus_Solibacter	unclassified_Candidatus_Solibacter
127	5.73628e-05	0.000691462	0.000374412	ASV_830	1	1	1	0.03	ASV_830	Bacteria	Proteobacteria	Alphaproteobacteria	Rhizobiales	A0839	A0839	unclassified_A0839
128	0.000533385	4.60018e-05	0.000289693	ASV_862	1	1	1	0.01	ASV_862	Bacteria	Chloroflexi	Ktedonobacteria	Ktedonobacterales	Ktedonobacteraceae	HSB_OF53-F07	uncultured_soil
129	0.00010857	0.000478834	0.000293702	ASV_870	0	1	1	0.03	ASV_870	Bacteria	Proteobacteria	Gammaproteobacteria	Betaproteobacteriales	Burkholderiaceae	Rhizobacter	unclassified_Rhizobacter
130	0.000377288	0.000139749	0.000258519	ASV_887	1	0	1	0	ASV_887	Bacteria	Acidobacteria	Acidobacteriia	Subgroup_13	Subgroup_13	Subgroup_13	uncultured_Holophaga
131	0.000520003	0.00010898	0.000314491	ASV_922	0	1	1	0.03	ASV_922	Bacteria	Proteobacteria	Alphaproteobacteria	Elsterales	uncultured	uncultured	uncultured_bacterium
132	9.46736e-05	0.000455373	0.000275023	ASV_976	1	1	1	0.02	ASV_976	Bacteria	Actinobacteria	Actinobacteria	Frankiales	Acidothermaceae	Acidothermus	unclassified_Acidothermus
133	0.000441523	8.87965e-05	0.00026516	ASV_981	0	1	1	0.01	ASV_981	Bacteria	Acidobacteria	Acidobacteriia	Acidobacteriales	Koribacteraceae	Candidatus_Koribacter	uncultured_bacterium
134	0.000546494	0	0.000273247	ASV_983	1	1	1	0.01	ASV_983	Bacteria	Acidobacteria	Subgroup_17	Subgroup_17	Subgroup_17	Subgroup_17	uncultured_bacterium
135	0.000557103	0	0.000278552	ASV_987	0	1	1	0	ASV_987	Bacteria	Proteobacteria	Gammaproteobacteria	Betaproteobacteriales	Burkholderiaceae	Burkholderia-Caballeronia-Paraburkholderia	unclassified_Burkholderia-Caballeronia-Paraburkholderia
136	0.00038496	8.6726e-05	0.000235843	ASV_988	1	1	1	0	ASV_988	Bacteria	Actinobacteria	Actinobacteria	Frankiales	Acidothermaceae	Acidothermus	unclassified_Acidothermus
137	0.000458174	0	0.000229087	ASV_993	1	1	1	0.02	ASV_993	Bacteria	Acidobacteria	Acidobacteriia	Acidobacteriales	uncultured	uncultured	unclassified_uncultured
138	0	0.000848758	0.000424379	ASV_999	0	1	1	0	ASV_999	Bacteria	Proteobacteria	Gammaproteobacteria	PLTA13	PLTA13	PLTA13	unclassified_PLTA13
139	0	0.00063696	0.00031848	ASV_1020	1	1	1	0.03	ASV_1020	Bacteria	Proteobacteria	Alphaproteobacteria	Rhizobiales	Xanthobacteraceae	Rhodoplanes	unclassified_Rhodoplanes
140	0.000430905	0	0.000215453	ASV_1050	1	1	1	0	ASV_1050	Bacteria	Latescibacteria	Latescibacteria	Latescibacteria	Latescibacteria	Latescibacteria	unclassified_Latescibacteria
141	0.000372233	0.000101244	0.000236739	ASV_1064	1	1	1	0.03	ASV_1064	Bacteria	Verrucomicrobia	Verrucomicrobiae	Pedosphaerales	Pedosphaeraceae	ADurb.Bin063-1	uncultured_bacterium
142	0.000388595	6.01739e-06	0.000197306	ASV_1080	1	0	1	0.01	ASV_1080	Bacteria	Proteobacteria	Gammaproteobacteria	Gammaproteobacteria_Incertae_Sedis	Unknown_Family	Acidibacter	uncultured_bacterium
143	0.000280532	0.000143026	0.000211779	ASV_1152	1	1	1	0.03	ASV_1152	Bacteria	Acidobacteria	Acidobacteriia	Acidobacteriales	uncultured	uncultured	uncultured_forest
144	0.000286358	0.000131621	0.000208989	ASV_1175	1	1	1	0.03	ASV_1175	Bacteria	Acidobacteria	Acidobacteriia	Solibacterales	Solibacteraceae_(Subgroup_3)	Candidatus_Solibacter	unclassified_Candidatus_Solibacter
145	0.000477734	2.65482e-05	0.000252141	ASV_1180	0	1	1	0.01	ASV_1180	Bacteria	Acidobacteria	Acidobacteriia	Acidobacteriales	uncultured	uncultured	unclassified_uncultured
146	0.000323499	6.04098e-05	0.000191955	ASV_1181	1	1	1	0.02	ASV_1181	Bacteria	Proteobacteria	Gammaproteobacteria	Betaproteobacteriales	Burkholderiaceae	Ralstonia	unclassified_Ralstonia
147	0.000280676	1.65757e-05	0.000148626	ASV_1225	1	1	1	0	ASV_1225	Bacteria	Acidobacteria	Acidobacteriia	Acidobacteriales	Acidobacteriaceae_(Subgroup_1)	Occallatibacter	unclassified_Occallatibacter
148	7.36301e-05	0.000504562	0.000289096	ASV_1282	1	1	1	0.02	ASV_1282	Bacteria	Proteobacteria	Gammaproteobacteria	Salinisphaerales	Solimonadaceae	Polycyclovorans	uncultured_bacterium
149	0.000397066	0	0.000198533	ASV_1353	1	1	1	0.02	ASV_1353	Bacteria	Actinobacteria	Acidimicrobiia	IMCC26256	IMCC26256	IMCC26256	actinobacterium_BGR
150	7.89955e-05	0.000315236	0.000197116	ASV_1387	1	1	1	0.01	ASV_1387	Bacteria	Acidobacteria	Subgroup_6	Subgroup_6	Subgroup_6	Subgroup_6	unclassified_Subgroup_6
151	0.000289283	0	0.000144641	ASV_1411	1	1	1	0.01	ASV_1411	Bacteria	Acidobacteria	Acidobacteriia	Acidobacteriales	uncultured	uncultured	unclassified_uncultured
152	2.20946e-05	0.000352156	0.000187125	ASV_1419	1	0	1	0	ASV_1419	Bacteria	Proteobacteria	Gammaproteobacteria	Betaproteobacteriales	Burkholderiaceae	Massilia	Duganella_sp.
153	0.000232772	2.21608e-05	0.000127466	ASV_1433	1	1	1	0.02	ASV_1433	Bacteria	Proteobacteria	Gammaproteobacteria	JG36-TzT-191	JG36-TzT-191	JG36-TzT-191	uncultured_bacterium
154	0.000330463	0	0.000165232	ASV_1447	0	1	1	0	ASV_1447	Bacteria	Actinobacteria	Thermoleophilia	Solirubrobacterales	Solirubrobacteraceae	uncultured	unclassified_uncultured
155	2.40726e-05	0.000435936	0.000230004	ASV_1450	1	1	1	0.01	ASV_1450	Bacteria	Proteobacteria	Gammaproteobacteria	Gammaproteobacteria_Incertae_Sedis	Unknown_Family	Acidibacter	uncultured_proteobacterium
156	0.000277015	3.71818e-05	0.000157098	ASV_1456	1	1	1	0.01	ASV_1456	Bacteria	Acidobacteria	Acidobacteriia	Subgroup_2	Subgroup_2	Subgroup_2	uncultured_Acidobacteria
157	0.000278764	2.3131e-05	0.000150947	ASV_1547	1	1	1	0.01	ASV_1547	Bacteria	Proteobacteria	Alphaproteobacteria	Rhizobiales	Xanthobacteraceae	GAS113	uncultured_Methylocystaceae
158	0	0.000527237	0.000263618	ASV_1560	1	0	1	0	ASV_1560	Bacteria	Proteobacteria	Alphaproteobacteria	Rhizobiales	Hyphomicrobiaceae	Pedomicrobium	uncultured_bacterium
159	0.000411579	4.16274e-05	0.000226603	ASV_1566	1	1	1	0.02	ASV_1566	Bacteria	Acidobacteria	Acidobacteriia	Acidobacteriales	uncultured	uncultured	unclassified_uncultured
160	5.7853e-05	0.000246624	0.000152239	ASV_1586	1	1	1	0.01	ASV_1586	Bacteria	Proteobacteria	Gammaproteobacteria	Betaproteobacteriales	Nitrosomonadaceae	Ellin6067	unclassified_Ellin6067
161	0.000213114	6.55975e-05	0.000139356	ASV_1629	0	1	1	0	ASV_1629	Bacteria	Proteobacteria	Alphaproteobacteria	Acetobacterales	Acetobacteraceae	uncultured	unclassified_uncultured
162	0.000217748	0.000117377	0.000167562	ASV_1659	1	0	1	0	ASV_1659	Bacteria	Acidobacteria	Acidobacteriia	Subgroup_2	Subgroup_2	Subgroup_2	uncultured_Acidobacteria
163	0.000346818	0	0.000173409	ASV_1694	1	1	1	0.05	ASV_1694	Bacteria	Chloroflexi	Ktedonobacteria	Ktedonobacterales	Ktedonobacteraceae	G12-WMSP1	uncultured_bacterium
164	0.000310334	4.50629e-05	0.000177698	ASV_1703	1	1	1	0.01	ASV_1703	Bacteria	Actinobacteria	Thermoleophilia	Gaiellales	uncultured	uncultured	uncultured_bacterium
165	0.00020444	0.000178479	0.000191459	ASV_1721	1	1	1	0.02	ASV_1721	Bacteria	Acidobacteria	Acidobacteriia	Solibacterales	Solibacteraceae_(Subgroup_3)	Candidatus_Solibacter	uncultured_Acidobacteriaceae
166	0.000263226	0	0.000131613	ASV_1738	0	1	1	0.01	ASV_1738	Bacteria	Actinobacteria	Actinobacteria	Frankiales	Acidothermaceae	Acidothermus	unclassified_Acidothermus
167	0	0.000284217	0.000142108	ASV_1758	1	1	1	0.07	ASV_1758	Bacteria	Chloroflexi	Anaerolineae	SBR1031	A4b	A4b	wastewater_metagenome
168	0.000167716	0.00010486	0.000136288	ASV_1793	1	1	1	0.01	ASV_1793	Bacteria	Acidobacteria	Acidobacteriia	Solibacterales	Solibacteraceae_(Subgroup_3)	Candidatus_Solibacter	unclassified_Candidatus_Solibacter
169	0	0.000296969	0.000148484	ASV_1825	1	1	1	0.03	ASV_1825	Bacteria	Acidobacteria	Subgroup_6	Subgroup_6	Subgroup_6	Subgroup_6	uncultured_bacterium
170	2.19752e-05	0.000207711	0.000114843	ASV_1832	1	1	1	0	ASV_1832	Bacteria	Proteobacteria	Deltaproteobacteria	Myxococcales	Sandaracinaceae	uncultured	unclassified_uncultured
171	0.000327435	0	0.000163717	ASV_1833	1	1	1	0.01	ASV_1833	Bacteria	Acidobacteria	Acidobacteriia	Solibacterales	Solibacteraceae_(Subgroup_3)	Candidatus_Solibacter	unclassified_Candidatus_Solibacter
172	2.54193e-05	0.000348796	0.000187108	ASV_1849	1	0	1	0.02	ASV_1849	Bacteria	Proteobacteria	Gammaproteobacteria	Betaproteobacteriales	Burkholderiaceae	Caenimonas	unclassified_Caenimonas
173	4.65767e-05	0.000238608	0.000142593	ASV_1905	1	1	1	0	ASV_1905	Bacteria	Acidobacteria	Acidobacteriia	Solibacterales	Solibacteraceae_(Subgroup_3)	Candidatus_Solibacter	unclassified_Candidatus_Solibacter
174	0.000340072	3.15782e-06	0.000171615	ASV_1970	1	1	1	0.02	ASV_1970	Bacteria	Chloroflexi	Ktedonobacteria	Ktedonobacterales	Ktedonobacteraceae	HSB_OF53-F07	unclassified_HSB_OF53-F07
175	0	0.000285074	0.000142537	ASV_2104	1	0	1	0.01	ASV_2104	Bacteria	Acidobacteria	Subgroup_6	Subgroup_6	Subgroup_6	Subgroup_6	unclassified_Subgroup_6
176	0	0.000345152	0.000172576	ASV_2107	1	0	1	0.01	ASV_2107	Bacteria	Actinobacteria	Thermoleophilia	Solirubrobacterales	Solirubrobacteraceae	Conexibacter	uncultured_bacterium
177	1.60609e-05	0.000245226	0.000130644	ASV_2209	1	0	1	0.01	ASV_2209	Bacteria	Proteobacteria	Deltaproteobacteria	Myxococcales	bacteriap25	bacteriap25	unclassified_bacteriap25
178	4.33435e-05	0.000188085	0.000115714	ASV_2222	1	0	1	0.01	ASV_2222	Bacteria	Firmicutes	Bacilli	Bacillales	Bacillaceae	Bacillus	unclassified_Bacillus
179	5.87054e-05	0.000271875	0.00016529	ASV_2224	0	1	1	0.03	ASV_2224	Bacteria	Acidobacteria	Subgroup_6	Subgroup_6	Subgroup_6	Subgroup_6	unclassified_Subgroup_6
180	0	0.000335005	0.000167503	ASV_2305	1	1	1	0.01	ASV_2305	Bacteria	Proteobacteria	Gammaproteobacteria	Betaproteobacteriales	Nitrosomonadaceae	MND1	uncultured_Burkholderiaceae
181	0.000262735	0	0.000131368	ASV_2314	1	1	1	0.01	ASV_2314	Bacteria	Acidobacteria	Blastocatellia_(Subgroup_4)	45620	45620	45620	uncultured_bacterium
182	0.000143881	5.61168e-05	9.99991e-05	ASV_2375	1	0	1	0.01	ASV_2375	Bacteria	Acidobacteria	Acidobacteriia	Solibacterales	Solibacteraceae_(Subgroup_3)	Candidatus_Solibacter	unclassified_Candidatus_Solibacter
183	4.36053e-05	0.000224467	0.000134036	ASV_2376	1	1	1	0.03	ASV_2376	Bacteria	Actinobacteria	Thermoleophilia	Gaiellales	uncultured	uncultured	unclassified_uncultured
184	0.00020746	9.01259e-05	0.000148793	ASV_2484	1	1	1	0.02	ASV_2484	Bacteria	Proteobacteria	Gammaproteobacteria	Gammaproteobacteria_Incertae_Sedis	Unknown_Family	Acidibacter	uncultured_bacterium
185	0.000181723	4.50629e-05	0.000113393	ASV_2515	1	1	1	0.02	ASV_2515	Bacteria	Proteobacteria	Gammaproteobacteria	Xanthomonadales	Rhodanobacteraceae	Dyella	unclassified_Dyella
186	0.000125113	6.60053e-05	9.55591e-05	ASV_2763	0	1	1	0.01	ASV_2763	Bacteria	Spirochaetes	Spirochaetia	Spirochaetales	Spirochaetaceae	Spirochaeta_2	uncultured_bacterium
187	0.000243846	0	0.000121923	ASV_2764	1	1	1	0.01	ASV_2764	Bacteria	Verrucomicrobia	Verrucomicrobiae	Pedosphaerales	Pedosphaeraceae	Pedosphaeraceae	unclassified_Pedosphaeraceae
188	0.000138278	0.000126835	0.000132557	ASV_2811	0	1	1	0	ASV_2811	Bacteria	Acidobacteria	Acidobacteriia	Solibacterales	Solibacteraceae_(Subgroup_3)	Candidatus_Solibacter	uncultured_Acidobacteria
189	1.05484e-05	0.000227032	0.00011879	ASV_2824	1	1	1	0	ASV_2824	Bacteria	Chloroflexi	KD4-96	KD4-96	KD4-96	KD4-96	unclassified_KD4-96
190	0	0.00024637	0.000123185	ASV_2867	1	0	1	0	ASV_2867	Bacteria	Acidobacteria	Acidobacteriia	Acidobacteriales	uncultured	uncultured	unclassified_uncultured
191	0.000117284	8.97457e-05	0.000103515	ASV_2922	1	0	1	0	ASV_2922	Bacteria	Acidobacteria	Acidobacteriia	Acidobacteriales	uncultured	uncultured	unclassified_uncultured
192	0.000193488	6.31564e-06	9.99021e-05	ASV_3181	1	1	1	0.01	ASV_3181	Bacteria	Chloroflexi	AD3	AD3	AD3	AD3	uncultured_bacterium
193	0.000170597	2.53266e-05	9.7962e-05	ASV_3237	0	1	1	0	ASV_3237	Bacteria	Chloroflexi	Ktedonobacteria	Ktedonobacterales	JG30-KF-AS9	JG30-KF-AS9	uncultured_bacterium
194	0.000200034	0	0.000100017	ASV_3345	1	0	1	0	ASV_3345	Bacteria	Actinobacteria	Actinobacteria	Frankiales	Acidothermaceae	Acidothermus	unclassified_Acidothermus
195	0.000168676	0	8.43381e-05	ASV_3731	1	0	1	0.01	ASV_3731	Bacteria	Patescibacteria	Parcubacteria	Candidatus_Jorgensenbacteria	Candidatus_Jorgensenbacteria	Candidatus_Jorgensenbacteria	Candidatus_Adlerbacteria
196	0.000620945	0	0.000310473	ASV_1006	-0.2	1	0.57	0.03	ASV_1006	Bacteria	Proteobacteria	Gammaproteobacteria	Betaproteobacteriales	Burkholderiaceae	uncultured	unclassified_uncultured
197	0.0012022	3.97067e-05	0.000620952	ASV_402	0.47	0.45	0.5	0.05	ASV_402	Bacteria	Chloroflexi	AD3	AD3	AD3	AD3	uncultured_Thermomicrobia
198	0.000486127	8.39457e-05	0.000285037	ASV_1023	0.59	0.2	0.45	0.05	ASV_1023	Bacteria	Acidobacteria	Acidobacteriia	Acidobacteriales	uncultured	uncultured	unclassified_uncultured
199	0.000595434	0	0.000297717	ASV_557	0.2	1	0.36	0.03	ASV_557	Bacteria	Proteobacteria	Gammaproteobacteria	Betaproteobacteriales	Chromobacteriaceae	Crenobacter	unclassified_Crenobacter
200	0.000277854	0.00047043	0.000374142	ASV_625	1	0	0.28	0.05	ASV_625	Bacteria	Verrucomicrobia	Verrucomicrobiae	Chthoniobacterales	Chthoniobacteraceae	Candidatus_Udaeobacter	unclassified_Candidatus_Udaeobacter
201	2.52837e-05	0.000352475	0.000188879	ASV_1528	1	0	0.2	0.03	ASV_1528	Bacteria	Proteobacteria	Alphaproteobacteria	Reyranellales	Reyranellaceae	Reyranella	unclassified_Reyranella
202	0.000103646	0.000586085	0.000344865	ASV_804	0.56	-0.45	0.11	0.03	ASV_804	Bacteria	Proteobacteria	Deltaproteobacteria	Myxococcales	Haliangiaceae	Haliangium	uncultured_Myxococcales
203	7.35477e-05	0.000218357	0.000145953	ASV_1944	-1	1	0.11	0.04	ASV_1944	Bacteria	Proteobacteria	Gammaproteobacteria	Betaproteobacteriales	Nitrosomonadaceae	Ellin6067	unclassified_Ellin6067
204	0.000201751	0	0.000100875	ASV_2330	-1	1	0.11	0.02	ASV_2330	Bacteria	Actinobacteria	Acidimicrobiia	IMCC26256	IMCC26256	IMCC26256	actinobacterium_BGR

## Sheet: Table S2.2
	HBabundance.tab	JKabundance.tab	meanabundance.tab	IDabundance.tab	diseased	healthy	MeanDecreaseAccuracy	MeanDecreaseGini	id	Kingdom	Phylum	Class	Order	Family	Genus	Species
1	0.00549492	0	0.00274746	ASV_96	3.88	3.97	4.18	0.32	ASV_96	Fungi	Basidiomycota	Tremellomycetes	Tremellales	Trimorphomycetaceae	Saitozyma	Saitozyma_podzolica
2	0.000184146	0	9.2073e-05	ASV_1083	3.46	3.27	3.56	0.25	ASV_1083	Fungi	Rozellomycota	Rozellomycotina_cls_Incertae_sedis	GS11	unidentified	unidentified	unidentified
3	0.000946973	0	0.000473487	ASV_342	3.24	3.01	3.35	0.16	ASV_342	Fungi	Ascomycota	Sordariomycetes	Sordariales	Chaetomiaceae	Arcopilus	Arcopilus_cupreus
4	0.0320221	0.000430507	0.0162263	ASV_16	2.14	2.95	2.85	0.14	ASV_16	Fungi	Ascomycota	Dothideomycetes	Pleosporales	unclassified_Pleosporales	unclassified_Pleosporales	unclassified_Pleosporales
5	0.00958758	0.000183624	0.0048856	ASV_54	2.26	2.6	2.62	0.13	ASV_54	Fungi	Ascomycota	Sordariomycetes	Hypocreales	Nectriaceae	Viridispora	unidentified
6	0.0012781	0.000217581	0.000747839	ASV_234	2.1	2.03	2.55	0.11	ASV_234	Fungi	Ascomycota	Sordariomycetes	Hypocreales	Hypocreaceae	Trichoderma	Trichoderma_hamatum
7	0.00314803	0.000273746	0.00171089	ASV_129	1.99	2.11	2.33	0.1	ASV_129	Fungi	Ascomycota	Sordariomycetes	Hypocreales	Nectriaceae	Mariannaea	Mariannaea_pinicola
8	0.000222897	8.39409e-06	0.000115645	ASV_845	2.39	2.13	2.33	0.1	ASV_845	Fungi	unclassified_Fungi	unclassified_Fungi	unclassified_Fungi	unclassified_Fungi	unclassified_Fungi	unclassified_Fungi
9	0.000591662	0	0.000295831	ASV_424	1.46	2.14	2.31	0.09	ASV_424	Fungi	Ascomycota	unclassified_Ascomycota	unclassified_Ascomycota	unclassified_Ascomycota	unclassified_Ascomycota	unclassified_Ascomycota
10	0	0.000292304	0.000146152	ASV_630	2.1	2.19	2.28	0.11	ASV_630	Fungi	Ascomycota	Dothideomycetes	Pleosporales	Sporormiaceae	Preussia	Preussia_flanaganii
11	0.00271427	0	0.00135714	ASV_155	2.23	2.03	2.23	0.08	ASV_155	Fungi	unclassified_Fungi	unclassified_Fungi	unclassified_Fungi	unclassified_Fungi	unclassified_Fungi	unclassified_Fungi
12	0.00134303	6.62648e-05	0.000704649	ASV_105	2.36	1.94	2.22	0.07	ASV_105	Fungi	Mortierellomycota	Mortierellomycetes	Mortierellales	Mortierellaceae	Mortierella	Mortierella_biramosa
13	0.0267857	0.00521402	0.0159999	ASV_12	1.99	2.16	2.21	0.09	ASV_12	Fungi	Basidiomycota	Tremellomycetes	Tremellales	Trimorphomycetaceae	Saitozyma	Saitozyma_podzolica
14	0.000638652	0.000100719	0.000369685	ASV_353	1.88	2.17	2.21	0.1	ASV_353	Fungi	Ascomycota	Sordariomycetes	Hypocreales	unidentified	unidentified	unidentified
15	0.00114834	3.64493e-05	0.000592393	ASV_295	2.22	1.7	2.18	0.07	ASV_295	Fungi	Ascomycota	Sordariomycetes	Hypocreales	Bionectriaceae	Clonostachys	Clonostachys_miodochialis
16	0.0146651	0.000220989	0.00744306	ASV_38	2.09	1.92	2.14	0.13	ASV_38	Fungi	Ascomycota	Leotiomycetes	Helotiales	Myxotrichaceae	Oidiodendron	unidentified
17	0.00485175	0	0.00242588	ASV_86	1.74	2.17	2.13	0.05	ASV_86	Fungi	Ascomycota	unclassified_Ascomycota	unclassified_Ascomycota	unclassified_Ascomycota	unclassified_Ascomycota	unclassified_Ascomycota
18	0.00336502	0.000313681	0.00183935	ASV_114	1.85	2.15	2.12	0.08	ASV_114	Fungi	Ascomycota	Sordariomycetes	Sordariales	Chaetomiaceae	Trichocladium	Trichocladium_opacum
19	4.23769e-05	0.000494915	0.000268646	ASV_310	2.17	1.37	2.12	0.1	ASV_310	Fungi	Ascomycota	Sordariomycetes	Sordariales	Chaetomiaceae	Humicola	Humicola_olivacea
20	0.00247301	1.45813e-05	0.00124379	ASV_141	1.99	1.73	2.11	0.05	ASV_141	Fungi	Ascomycota	unclassified_Ascomycota	unclassified_Ascomycota	unclassified_Ascomycota	unclassified_Ascomycota	unclassified_Ascomycota
21	0.00597499	8.59026e-05	0.00303044	ASV_91	2.26	0.71	2.01	0.23	ASV_91	Fungi	Ascomycota	Sordariomycetes	Trichosphaeriales	Trichosphaeriaceae	Nigrospora	Nigrospora_oryzae
22	0.000281635	0.00108829	0.000684965	ASV_211	1.86	1.6	1.99	0.08	ASV_211	Fungi	Ascomycota	Sordariomycetes	Glomerellales	Plectosphaerellaceae	Plectosphaerella	Plectosphaerella_oratosquillae
23	0.0015013	0.000126748	0.000814022	ASV_198	1.7	1.86	1.98	0.1	ASV_198	Fungi	Ascomycota	Sordariomycetes	Hypocreales	Nectriaceae	Thelonectria	Thelonectria_rubi
24	0.00342359	3.49754e-05	0.00172928	ASV_143	1.37	1.92	1.94	0.08	ASV_143	Fungi	Ascomycota	Sordariomycetes	Trichosphaeriales	Trichosphaeriaceae	Nigrospora	Nigrospora_oryzae
25	0.0135951	0.000617619	0.00710634	ASV_41	1.15	2.3	1.86	0.12	ASV_41	Fungi	Basidiomycota	Agaricomycetes	Agaricales	Entolomataceae	Clitopilus	Clitopilus_prunulus
26	0.000552377	0.00367923	0.0021158	ASV_78	1.63	1.71	1.8	0.09	ASV_78	Fungi	Ascomycota	Sordariomycetes	Sordariales	Chaetomiaceae	Humicola	Humicola_olivacea
27	0.000439082	0	0.000219541	ASV_633	1	1.81	1.8	0.07	ASV_633	Fungi	Basidiomycota	Agaricomycetes	Agaricales	unclassified_Agaricales	unclassified_Agaricales	unclassified_Agaricales
28	0.000285397	2.18153e-05	0.000153606	ASV_788	1.4	1.6	1.73	0.04	ASV_788	Fungi	unidentified	unidentified	unidentified	unidentified	unidentified	unidentified
29	0.00303775	0.00066733	0.00185254	ASV_136	1.67	1.73	1.71	0.16	ASV_136	Fungi	Ascomycota	Dothideomycetes	Pleosporales	Didymellaceae	unclassified_Didymellaceae	unclassified_Didymellaceae
30	0.00580706	0	0.00290353	ASV_61	1.64	1.74	1.7	0.05	ASV_61	Fungi	Ascomycota	unclassified_Ascomycota	unclassified_Ascomycota	unclassified_Ascomycota	unclassified_Ascomycota	unclassified_Ascomycota
31	0.00332366	0.0507806	0.0270521	ASV_8	1.4	1.7	1.67	0.08	ASV_8	Fungi	Basidiomycota	Agaricomycetes	Sebacinales	Sebacinaceae	Sebacina	unidentified
32	0.000122644	0.00261754	0.00137009	ASV_11	1.67	1.41	1.62	0.07	ASV_11	Fungi	Mortierellomycota	Mortierellomycetes	Mortierellales	Mortierellaceae	Mortierella	unclassified_Mortierella
33	0.00055308	0	0.00027654	ASV_508	1.12	1.74	1.53	0.06	ASV_508	Fungi	Basidiomycota	Geminibasidiomycetes	Geminibasidiales	Geminibasidiaceae	Geminibasidium	unidentified
34	0.0344529	0.00589693	0.0201749	ASV_2	1.15	1.63	1.44	0.05	ASV_2	Fungi	Mortierellomycota	Mortierellomycetes	Mortierellales	Mortierellaceae	Mortierella	unclassified_Mortierella
35	0.00737906	6.99507e-06	0.00369303	ASV_82	0	1.39	1.42	0.06	ASV_82	Fungi	Ascomycota	Leotiomycetes	Helotiales	unclassified_Helotiales	unclassified_Helotiales	unclassified_Helotiales
36	0.00496005	0	0.00248003	ASV_115	1	1	1.42	0.06	ASV_115	Fungi	Chytridiomycota	GS13	unidentified	unidentified	unidentified	unidentified
37	0.000647207	0.000104853	0.00037603	ASV_396	1	1	1.42	0.03	ASV_396	Fungi	Ascomycota	Sordariomycetes	Xylariales	Apiosporaceae	unidentified	unidentified
38	0.000378123	1.39945e-05	0.000196059	ASV_679	1	1.42	1.42	0.03	ASV_679	Fungi	Mortierellomycota	Mortierellomycetes	Mortierellales	Mortierellaceae	Mortierella	unidentified
39	0.00025973	0	0.000129865	ASV_865	1.4	1.39	1.42	0.05	ASV_865	Fungi	unclassified_Fungi	unclassified_Fungi	unclassified_Fungi	unclassified_Fungi	unclassified_Fungi	unclassified_Fungi
40	9.1416e-05	0.000326622	0.000209019	ASV_378	0	1.37	1.41	0.01	ASV_378	Fungi	Ascomycota	Eurotiomycetes	Chaetothyriales	unclassified_Chaetothyriales	unclassified_Chaetothyriales	unclassified_Chaetothyriales
41	0	0.000316158	0.000158079	ASV_682	1.4	0	1.41	0.04	ASV_682	Fungi	Ascomycota	Sordariomycetes	Myrmecridiales	unclassified_Myrmecridiales	unclassified_Myrmecridiales	unclassified_Myrmecridiales
42	0	0.00162587	0.000812937	ASV_191	1	1.4	1.4	0.02	ASV_191	Fungi	unclassified_Fungi	unclassified_Fungi	unclassified_Fungi	unclassified_Fungi	unclassified_Fungi	unclassified_Fungi
43	0.00343082	0.00148003	0.00245543	ASV_68	1	1	1.39	0.02	ASV_68	Fungi	Ascomycota	Leotiomycetes	Helotiales	Dermateaceae	Mollisia	unidentified
44	0.0005574	0	0.0002787	ASV_534	1.34	1.41	1.37	0.01	ASV_534	Fungi	Ascomycota	unclassified_Ascomycota	unclassified_Ascomycota	unclassified_Ascomycota	unclassified_Ascomycota	unclassified_Ascomycota
45	0.000117679	0	5.88394e-05	ASV_1480	-0.23	1.42	1.37	0.05	ASV_1480	Fungi	Kickxellomycota	Kickxellomycetes	Kickxellales	Kickxellaceae	Ramicandelaber	unidentified
46	0.00259365	0.000194325	0.00139399	ASV_167	1.34	1.34	1.34	0.03	ASV_167	Fungi	Basidiomycota	Tremellomycetes	Filobasidiales	Piskurozymaceae	Solicoccozyma	Solicoccozyma_terricola
47	0.000128768	0	6.43839e-05	ASV_1433	1	1.4	1.34	0.02	ASV_1433	Fungi	unidentified	unidentified	unidentified	unidentified	unidentified	unidentified
48	4.51037e-05	0.000435614	0.000240359	ASV_302	1.64	1.05	1.32	0.08	ASV_302	Fungi	Ascomycota	Sordariomycetes	Hypocreales	Nectriaceae	Fusarium	Fusarium_solani
49	0.000561447	9.77249e-06	0.00028561	ASV_529	1.41	1	1.32	0.04	ASV_529	Fungi	Ascomycota	Eurotiomycetes	Eurotiales	Aspergillaceae	Aspergillus	Aspergillus_flavus
50	0.000123412	0	6.1706e-05	ASV_1380	1.32	1	1.28	0.01	ASV_1380	Fungi	Ascomycota	Dothideomycetes	Venturiales	unidentified	unidentified	unidentified
51	0.0072021	0.036719	0.0219606	ASV_4	1	0	1	0	ASV_4	Fungi	Basidiomycota	Agaricomycetes	Russulales	Russulaceae	Lactarius	unclassified_Lactarius
52	0.0020293	0.0038998	0.00296455	ASV_9	1	1	1	0.01	ASV_9	Fungi	Mortierellomycota	Mortierellomycetes	Mortierellales	Mortierellaceae	Mortierella	unclassified_Mortierella
53	1.12333e-05	0.0316054	0.0158083	ASV_21	1	0	1	0.02	ASV_21	Fungi	Basidiomycota	Agaricomycetes	Russulales	Russulaceae	Russula	unclassified_Russula
54	0.0101834	0.00266446	0.00642393	ASV_29	1	0	1	0.04	ASV_29	Fungi	Ascomycota	Sordariomycetes	Hypocreales	Nectriaceae	Fusarium	Fusarium_solani
55	0.0117929	0.00201954	0.0069062	ASV_31	0	1	1	0.04	ASV_31	Fungi	Mortierellomycota	Mortierellomycetes	Mortierellales	Mortierellaceae	Mortierella	Mortierella_pseudozygospora
56	0.0136979	0	0.00684897	ASV_42	0	1	1	0	ASV_42	Fungi	Basidiomycota	Agaricomycetes	Thelephorales	Thelephoraceae	unclassified_Thelephoraceae	unclassified_Thelephoraceae
57	0	0.0136687	0.00683433	ASV_52	1	0	1	0.01	ASV_52	Fungi	Ascomycota	Dothideomycetes	Mytilinidales	Gloniaceae	Cenococcum	Cenococcum_geophilum
58	0.00988447	2.60366e-06	0.00494354	ASV_55	1	0	1	0.01	ASV_55	Fungi	Ascomycota	Archaeorhizomycetes	Archaeorhizomycetales	Archaeorhizomycetaceae	Archaeorhizomyces	unidentified
59	0.00468754	0	0.00234377	ASV_62	0.63	1.3	1	0.06	ASV_62	Fungi	Mortierellomycota	Mortierellomycetes	Mortierellales	Mortierellaceae	Mortierella	unclassified_Mortierella
60	0.00464999	0.000145828	0.00239791	ASV_64	1	1	1	0.03	ASV_64	Fungi	Ascomycota	unclassified_Ascomycota	unclassified_Ascomycota	unclassified_Ascomycota	unclassified_Ascomycota	unclassified_Ascomycota
61	0.00719209	0.000132	0.00366205	ASV_77	0	1	1	0.04	ASV_77	Fungi	Ascomycota	unclassified_Ascomycota	unclassified_Ascomycota	unclassified_Ascomycota	unclassified_Ascomycota	unclassified_Ascomycota
62	0.00586096	0	0.00293048	ASV_101	1	1	1	0.01	ASV_101	Fungi	Ascomycota	Leotiomycetes	Helotiales	unclassified_Helotiales	unclassified_Helotiales	unclassified_Helotiales
63	0.000824363	0.000705416	0.000764889	ASV_133	1	0	1	0.01	ASV_133	Fungi	Basidiomycota	Agaricomycetes	Polyporales	Ganodermataceae	Ganoderma	Ganoderma_australe
64	0.00291452	0	0.00145726	ASV_137	1	0	1	0.01	ASV_137	Fungi	Ascomycota	Sordariomycetes	Hypocreales	Clavicipitaceae	Metarhizium	Metarhizium_anisopliae
65	1.15271e-05	0.000842595	0.000427061	ASV_139	1	0	1	0.01	ASV_139	Fungi	Ascomycota	Sordariomycetes	Xylariales	unidentified	unidentified	unidentified
66	0.00220548	0.000443424	0.00132445	ASV_150	0	1	1	0.02	ASV_150	Fungi	Ascomycota	Eurotiomycetes	Eurotiales	Trichocomaceae	Talaromyces	unclassified_Talaromyces
67	0.00156496	0.000447545	0.00100625	ASV_187	0	1.37	1	0.04	ASV_187	Fungi	Ascomycota	Dothideomycetes	Capnodiales	Mycosphaerellaceae	Mycosphaerella	Mycosphaerella_tassiana
68	0.000161569	0.000881565	0.000521567	ASV_213	1	0	1	0.01	ASV_213	Fungi	Ascomycota	Sordariomycetes	Hypocreales	Nectriaceae	Gliocladiopsis	Gliocladiopsis_elghollii
69	0.000223814	0.00182616	0.00102499	ASV_221	1	0	1	0.01	ASV_221	Fungi	Ascomycota	Sordariomycetes	Sordariales	Sordariales_fam_Incertae_sedis	Staphylotrichum	Staphylotrichum_coccosporum
70	0.00101033	0.000369044	0.000689688	ASV_222	1	0	1	0	ASV_222	Fungi	Ascomycota	Sordariomycetes	Hypocreales	Ophiocordycipitaceae	Purpureocillium	Purpureocillium_lilacinum
71	0.00156844	0.000257467	0.000912953	ASV_228	0	1	1	0.03	ASV_228	Fungi	Ascomycota	Dothideomycetes	Pleosporales	Periconiaceae	Periconia	Periconia_byssoides
72	0.0010485	0.000253695	0.0006511	ASV_240	0	1	1	0.01	ASV_240	Fungi	Ascomycota	Sordariomycetes	Sordariales	Chaetomiaceae	Chaetomium	unidentified
73	0.00114779	0.00013802	0.000642905	ASV_256	1	1	1	0.01	ASV_256	Fungi	Ascomycota	Sordariomycetes	Trichosphaeriales	Trichosphaeriaceae	Nigrospora	Nigrospora_oryzae
74	0.000633032	0	0.000316516	ASV_268	0	1	1	0.01	ASV_268	Fungi	Ascomycota	Sordariomycetes	Hypocreales	Ophiocordycipitaceae	Ophiocordyceps	Ophiocordyceps_sobolifera
75	0.00152289	0	0.000761446	ASV_270	1	0	1	0	ASV_270	Fungi	Ascomycota	Dothideomycetes	Pleosporales	Pleosporaceae	Curvularia	Curvularia_intermedia
76	0.000705122	2.61707e-05	0.000365646	ASV_311	1	1	1	0.01	ASV_311	Fungi	Ascomycota	Sordariomycetes	Hypocreales	Hypocreales_fam_Incertae_sedis	Acremonium	Acremonium_furcatum
77	0.0011713	0	0.000585651	ASV_312	0	1	1	0.01	ASV_312	Fungi	unidentified	unidentified	unidentified	unidentified	unidentified	unidentified
78	0.000890733	8.8183e-05	0.000489458	ASV_322	0.48	1.64	1	0.09	ASV_322	Fungi	Ascomycota	Eurotiomycetes	Eurotiales	Aspergillaceae	Aspergillus	Aspergillus_japonicus
79	0.000802611	0.000136934	0.000469772	ASV_350	1	1	1	0.02	ASV_350	Fungi	unidentified	unidentified	unidentified	unidentified	unidentified	unidentified
80	0.000637756	0.000222845	0.000430301	ASV_368	1	1	1	0.01	ASV_368	Fungi	Ascomycota	Orbiliomycetes	Orbiliales	Orbiliaceae	Arthrobotrys	Arthrobotrys_multisecundaria
81	0	0.00110013	0.000550067	ASV_371	0	1	1	0	ASV_371	Fungi	Basidiomycota	Agaricomycetes	Russulales	Peniophoraceae	Subulicystidium	unidentified
82	0.000115878	0.00022311	0.000169494	ASV_410	0	1	1	0.03	ASV_410	Fungi	Ascomycota	Dothideomycetes	Botryosphaeriales	unidentified	unidentified	unidentified
83	0.000812433	0	0.000406217	ASV_428	0	1	1	0.06	ASV_428	Fungi	Basidiomycota	Agaricomycetes	unclassified_Agaricomycetes	unclassified_Agaricomycetes	unclassified_Agaricomycetes	unclassified_Agaricomycetes
84	0.000277014	0.000144189	0.000210601	ASV_437	1	1	1	0.01	ASV_437	Fungi	Ascomycota	Sordariomycetes	Sordariales	Sordariales_fam_Incertae_sedis	Staphylotrichum	Staphylotrichum_coccosporum
85	0.000820108	4.19704e-06	0.000412152	ASV_444	0	1	1	0.01	ASV_444	Fungi	Mortierellomycota	Mortierellomycetes	Mortierellales	Mortierellaceae	Mortierella	Mortierella_amoeboidea
86	0.000615074	7.30798e-05	0.000344077	ASV_445	1	1	1	0	ASV_445	Fungi	unidentified	unidentified	unidentified	unidentified	unidentified	unidentified
87	0.000659492	2.06533e-05	0.000340073	ASV_447	0	1	1	0.01	ASV_447	Fungi	Basidiomycota	Agaricomycetes	Agaricales	Entolomataceae	Entoloma	Entoloma_llimonae
88	0.00064052	5.77881e-05	0.000349154	ASV_458	0	1	1	0.02	ASV_458	Fungi	Basidiomycota	unclassified_Basidiomycota	unclassified_Basidiomycota	unclassified_Basidiomycota	unclassified_Basidiomycota	unclassified_Basidiomycota
89	0.000318752	0.000105335	0.000212044	ASV_490	1	1	1	0.02	ASV_490	Fungi	Ascomycota	Sordariomycetes	Hypocreales	Cordycipitaceae	Lecanicillium	unidentified
90	4.86963e-05	0.000665077	0.000356887	ASV_502	1	1	1	0.02	ASV_502	Fungi	Ascomycota	Dothideomycetes	Pleosporales	unclassified_Pleosporales	unclassified_Pleosporales	unclassified_Pleosporales
91	0.000582836	0	0.000291418	ASV_518	0	1	1	0	ASV_518	Fungi	Basidiomycota	Agaricomycetes	unclassified_Agaricomycetes	unclassified_Agaricomycetes	unclassified_Agaricomycetes	unclassified_Agaricomycetes
92	0.000257345	0.000261121	0.000259233	ASV_538	1	1	1	0.01	ASV_538	Fungi	Basidiomycota	Agaricomycetes	unclassified_Agaricomycetes	unclassified_Agaricomycetes	unclassified_Agaricomycetes	unclassified_Agaricomycetes
93	0.000471736	0	0.000235868	ASV_562	0	1	1	0	ASV_562	Fungi	Basidiomycota	Agaricomycetes	unclassified_Agaricomycetes	unclassified_Agaricomycetes	unclassified_Agaricomycetes	unclassified_Agaricomycetes
94	0.000315171	0	0.000157585	ASV_644	1	1	1	0.01	ASV_644	Fungi	Ascomycota	Leotiomycetes	Helotiales	Dermateaceae	Pezicula	unclassified_Pezicula
95	0.000385188	0	0.000192594	ASV_677	1	1	1	0.02	ASV_677	Fungi	unclassified_Fungi	unclassified_Fungi	unclassified_Fungi	unclassified_Fungi	unclassified_Fungi	unclassified_Fungi
96	0.000340152	3.16265e-05	0.000185889	ASV_710	1	1	1	0	ASV_710	Fungi	Mortierellomycota	Mortierellomycetes	Mortierellales	Mortierellaceae	Mortierella	unidentified
97	0.000351589	8.35286e-06	0.000179971	ASV_712	1	1	1	0	ASV_712	Fungi	Ascomycota	Leotiomycetes	unclassified_Leotiomycetes	unclassified_Leotiomycetes	unclassified_Leotiomycetes	unclassified_Leotiomycetes
98	0.000201126	0	0.000100563	ASV_736	0	1	1	0	ASV_736	Fungi	Ascomycota	Sordariomycetes	unidentified	unidentified	unidentified	unidentified
99	0.000321553	0	0.000160777	ASV_742	1	1	1	0.03	ASV_742	Fungi	unclassified_Fungi	unclassified_Fungi	unclassified_Fungi	unclassified_Fungi	unclassified_Fungi	unclassified_Fungi
100	0.000192344	4.95808e-05	0.000120963	ASV_753	1	0	1	0.03	ASV_753	Fungi	Ascomycota	Eurotiomycetes	Chaetothyriales	Herpotrichiellaceae	Cladophialophora	unidentified
101	0.000161256	6.5023e-05	0.000113139	ASV_790	1	0	1	0.03	ASV_790	Fungi	Ascomycota	Eurotiomycetes	Eurotiales	Aspergillaceae	Penicillium	Penicillium_madriti
102	0.000109177	3.73223e-05	7.32497e-05	ASV_860	0	1	1	0.01	ASV_860	Fungi	Ascomycota	Sordariomycetes	unidentified	unidentified	unidentified	unidentified
103	0.000169456	0	8.47279e-05	ASV_867	0	1	1	0	ASV_867	Fungi	Basidiomycota	Agaricomycetes	Cantharellales	Ceratobasidiaceae	unidentified	unidentified
104	0.000285098	0	0.000142549	ASV_913	1	1	1	0.01	ASV_913	Fungi	unclassified_Fungi	unclassified_Fungi	unclassified_Fungi	unclassified_Fungi	unclassified_Fungi	unclassified_Fungi
105	0.000182115	0	9.10576e-05	ASV_922	1	1	1	0.02	ASV_922	Fungi	Ascomycota	Archaeorhizomycetes	Archaeorhizomycetales	Archaeorhizomycetaceae	Archaeorhizomyces	unidentified
106	0	0.000237549	0.000118775	ASV_961	1	1	1	0.03	ASV_961	Fungi	unclassified_Fungi	unclassified_Fungi	unclassified_Fungi	unclassified_Fungi	unclassified_Fungi	unclassified_Fungi
107	0.000202042	0	0.000101021	ASV_1023	1	1	1	0.01	ASV_1023	Fungi	unclassified_Fungi	unclassified_Fungi	unclassified_Fungi	unclassified_Fungi	unclassified_Fungi	unclassified_Fungi
108	0.000117147	2.51181e-06	5.98296e-05	ASV_1056	1	1	1	0.03	ASV_1056	Fungi	Ascomycota	Sordariomycetes	Hypocreales	Clavicipitaceae	Pochonia	unclassified_Pochonia
109	7.18692e-05	0.000154096	0.000112982	ASV_1088	0	1	1	0.02	ASV_1088	Fungi	Ascomycota	Dothideomycetes	Pleosporales	unclassified_Pleosporales	unclassified_Pleosporales	unclassified_Pleosporales
110	0.000160604	0	8.03019e-05	ASV_1201	1	1	1	0	ASV_1201	Fungi	unclassified_Fungi	unclassified_Fungi	unclassified_Fungi	unclassified_Fungi	unclassified_Fungi	unclassified_Fungi
111	7.62799e-05	7.85332e-05	7.74065e-05	ASV_1298	1	1	1	0.01	ASV_1298	Fungi	unidentified	unidentified	unidentified	unidentified	unidentified	unidentified
112	0.000103591	1.19302e-05	5.77604e-05	ASV_1325	0	1	1	0.01	ASV_1325	Fungi	Ascomycota	Sordariomycetes	Sordariales	Sordariales_fam_Incertae_sedis	Conlarium	unidentified
113	0.000118549	0	5.92744e-05	ASV_1443	1	0	1	0.01	ASV_1443	Fungi	Ascomycota	Eurotiomycetes	Chaetothyriales	unidentified	unidentified	unidentified
114	4.11907e-05	0.000471756	0.000256473	ASV_386	1	0.9	0.98	0.07	ASV_386	Fungi	Ascomycota	Sordariomycetes	Sordariales	Sordariales_fam_Incertae_sedis	Staphylotrichum	Staphylotrichum_coccosporum
115	0.00513432	7.14855e-05	0.0026029	ASV_99	0.81	1.39	0.91	0.11	ASV_99	Fungi	Ascomycota	Dothideomycetes	unclassified_Dothideomycetes	unclassified_Dothideomycetes	unclassified_Dothideomycetes	unclassified_Dothideomycetes
116	0	0.000270978	0.000135489	ASV_750	1.27	0.39	0.91	0.04	ASV_750	Fungi	Ascomycota	Sordariomycetes	Hypocreales	Nectriaceae	Fusicolla	Fusicolla_acetilerea
117	0.000451598	0	0.000225799	ASV_602	-1	1.29	0.85	0.03	ASV_602	Fungi	Ascomycota	Eurotiomycetes	Eurotiales	Trichocomaceae	Talaromyces	Talaromyces_neofusisporus
118	0.000178301	7.53543e-06	9.29182e-05	ASV_1076	1	0.71	0.71	0.02	ASV_1076	Fungi	unidentified	unidentified	unidentified	unidentified	unidentified	unidentified
119	0.000213896	8.39732e-05	0.000148935	ASV_363	1	0.05	0.67	0.04	ASV_363	Fungi	unidentified	unidentified	unidentified	unidentified	unidentified	unidentified
120	0.000257848	1.25911e-05	0.000135219	ASV_709	0.73	1	0.66	0.02	ASV_709	Fungi	Ascomycota	Leotiomycetes	Helotiales	Helotiales_fam_Incertae_sedis	Cadophora	Cadophora_orchidicola
121	0.0130252	0.0212127	0.0171189	ASV_18	1	-1	0.45	0.01	ASV_18	Fungi	Basidiomycota	Agaricomycetes	Thelephorales	Thelephoraceae	Tomentella	Tomentella_stuposa
122	4.99449e-05	0.000184472	0.000117208	ASV_517	1	-1	0.45	0.04	ASV_517	Fungi	Ascomycota	Sordariomycetes	Sordariales	Lasiosphaeriaceae	Cladorrhinum	unidentified
123	0.000160909	0	8.04544e-05	ASV_1049	-0.28	1	0.45	0.02	ASV_1049	Fungi	Basidiomycota	Agaricomycetes	Agaricales	Entolomataceae	Entoloma	unclassified_Entoloma
124	0.000788581	7.37246e-05	0.000431153	ASV_361	-1	1	0.32	0.03	ASV_361	Fungi	Ascomycota	Dothideomycetes	Pleosporales	Pleosporaceae	Alternaria	unidentified
125	0.00145189	0.000189351	0.000820619	ASV_194	0	0.45	0.28	0.07	ASV_194	Fungi	Ascomycota	Dothideomycetes	Botryosphaeriales	Botryosphaeriaceae	Lasiodiplodia	unclassified_Lasiodiplodia
126	3.40159e-05	0.000236318	0.000135167	ASV_749	0.24	0.15	0.23	0.08	ASV_749	Fungi	Ascomycota	Sordariomycetes	Xylariales	Sporocadaceae	Pestalotiopsis	Pestalotiopsis_rhododendri
127	0.000215803	2.74855e-05	0.000121644	ASV_675	0.51	-0.47	0.07	0.06	ASV_675	Fungi	unidentified	unidentified	unidentified	unidentified	unidentified	unidentified
